# Supplementary material for: Exploring EBNA3C Genetic Variability and Recombination in Epstein–Barr Virus-Associated Cancers
Source: Int J Mol Sci. 2026 Mar 27;27(7):3054. doi: 10.3390/ijms27073054 (PMC13072985; doi:10.3390/ijms27073054)
Supplement: Supplementary file 1 [file ijms-27-03054-s001.zip]

Archive with 1 entries (1 files):
- ijms-3743150-supplementary.pdf
